# Supplementary material for: The Wnt pathway induces a naïve-like subpopulation in primed stem cells, while NME7AB leads to a homogeneous naïve-like population
Source: PLoS One. 2025 Jun 25;20(6):e0325997. doi: 10.1371/journal.pone.0325997 (PMC12193845; doi:10.1371/journal.pone.0325997)
Supplement: S1 File — (XLSX) [file pone.0325997.s005.xlsx]

## Sheet: Figure 1
	AXIN2		C-MYC		N-MYC		KLF2		KLF4		KLF5		TBX3		TFCP2L1		FOXA2		ZIC1		ZIC5
	mTeSR1	NME7	mTeSR1	NME7	mTeSR1	NME7	mTeSR1	NME7	mTeSR1	NME7	mTeSR1	NME7	mTeSR1	NME7	mTeSR1	NME7	mTeSR1	NME7	mTeSR1	NME7	mTeSR1	NME7
#1	1.05864	3.72234	1.06544	1.78441	1.13746	2.1732	1.09817	5.57936	1.47562	20.061	1.03623	5.46545	0.861492	23.0055	1.08424	2.99111	1.07768	0.227027	0.761297	0.617936	0.97992	0.160066
#2	1.14093	3.91826	1.09844	1.8589	1.17921	2.21579	1.54767	6.02557	0.818651	19.3374	1.18784	5.76908	0.639894	24.1995	1.12793	3.0752	1.00761	0.287959	1.13016	0.42677	0.860195	0.189956
#3	0.99255	3.57814	0.867207	1.69167	0.998491	1.91696	0.600443	5.00059	0.828928	15.3623	0.903966	5.27197	1.69926	31.7329	0.89918	3.07307	1.06211	0.369062	1.33286	0.785417	1.04589	0.159402
#4	0.807878	3.76908	0.968919	1.77086	0.684832	2.01087	0.753719	5.70845	0.876801	16.3172	0.871966	5.91895	0.799355	24.811	0.888648	2.95198	0.852597	0.264792	0.775678	0.572969	1.11399	0.111316
average	1	3.74696	1	1.77646	1	2.07921	1	5.57849	1	17.7694	1	5.60636	1	25.9372	1	3.02284	1	0.28721	1	0.600773	1	0.155185
stdev	0.141735	0.140163	0.104198	0.068508	0.223865	0.139621	0.42027	0.428462	0.318091	2.28129	0.144004	0.292041	0.475424	3.93587	0.123864	0.0613559	0.102759	0.0600692	0.279905	0.147691	0.108087	0.0325325

## Sheet: Figure 2
	Hour
	Primed		Naïve-like
	E8	mTeSR1	NME7
	3.33333	3.83333	2.66667
	3.33333	3.83333	2.66667
	3.33333	3.83333	2.66667
	3.33333	3.83333	2.83333
	3.33333	4	2.83333
	3.33333	4	2.83333
	3.5	4	2.83333
	3.5	4.33333	2.83333
	3.5	4.33333	2.83333
	3.5	4.33333	3
	3.5	4.5	3
	3.5	4.5	3
	3.5	4.5	3
	3.5	4.5	3
	3.66667	4.5	3.16667
	3.66667	4.5	3.16667
	3.66667	4.66667	3.16667
	3.66667	4.66667	3.16667
	3.66667	4.66667	3.16667
	3.66667	4.66667	3.16667
	3.66667	4.66667	3.16667
	3.66667	4.66667	3.33333
	3.83333	4.66667	3.33333
	3.83333	4.66667	3.33333
	3.83333	4.66667	3.33333
	3.83333	4.66667	3.33333
	3.83333	4.66667	3.33333
	3.83333	4.66667	3.33333
	4	4.83333	3.33333
	4	4.83333	3.33333
	4	4.83333	3.33333
	4	4.83333	3.5
	4	5	3.5
	4	5	3.5
	4	5	3.5
	4	5	3.5
	4	5	3.5
	4	5	3.5
	4	5.16667	3.5
	4	5.16667	3.5
	4	5.16667	3.5
	4	5.16667	3.5
	4	5.16667	3.5
	4	5.16667	3.66667
	4	5.16667	3.66667
	4	5.16667	3.66667
	4.16667	5.16667	3.66667
	4.16667	5.16667	3.66667
	4.16667	5.33333	3.66667
	4.16667	5.33333	3.66667
	4.16667	5.33333	3.66667
	4.16667	5.33333	3.66667
	4.16667	5.5	3.83333
	4.16667	5.5	3.83333
	4.16667	5.5	3.83333
	4.16667	5.5	3.83333
	4.16667	5.66667	3.83333
	4.16667	5.83333	3.83333
	4.16667	5.83333	3.83333
	4.16667	5.83333	3.83333
	4.16667	5.83333	3.83333
	4.33333	5.83333	3.83333
	4.33333	6	4
	4.33333	6	4
	4.33333	6	4
	4.33333	6.16667	4.16667
	4.33333	6.16667	4.16667
	4.33333	6.16667	4.33333
	4.33333	6.33333	4.33333
	4.33333	6.33333	4.33333
	4.33333	6.33333
	4.5	6.33333
	4.5	6.33333
	4.5	6.33333
	4.5	6.33333
	4.5	6.33333
	4.5	6.5
	4.5	6.5
	4.5	6.5
	4.5	6.66667
	4.66667	6.66667
	4.66667	6.83333
	4.66667	6.83333
	4.66667	6.83333
	4.66667	6.83333
	4.83333	6.83333
	4.83333	6.83333
	4.83333	7.16667
	4.83333	7.16667
	4.83333	7.16667
	4.83333	7.16667
	5	7.33333
	5	7.5
	5	7.5
	5	7.66667
	5	7.66667
	5.16667	7.66667
	5.16667	8
	5.16667	8
	5.16667	8.33333
	5.16667	8.66667
	5.33333	8.83333
	5.33333	9
	5.33333	9
	5.33333	9.16667
	5.33333	9.33333
	5.33333	9.83333
	5.33333	10.8333
	5.5	11.1667
	5.5	11.6667
	6	13.6667
	6.83333	13.6667
		13.6667
		18.1667
Average	4.3125	6.30263	3.45952
stdev	0.641852	2.30563	0.417449

## Sheet: Figure 7E
Ammonia Clearance (ug/well)
	mTeSR1	mTeSR1+WNT3A	NME7	E8	E8+WNT3A	HEPG2
Well 1	-24.4824	-91.0483	157.944	105.971	69.5846	50.0883
Well 2	-15.4946	-71.1066	147.84	75.0631	76.4531	63.57
Well 3		-88.2396	142.035	90.2719	82.3404	42.5048
Well 4				100.084	74.4907
Well 5				76.0443	83.8123
Well 6				77.5161	95.5869
Average	-19.9885	-83.4649	149.273	87.4918	80.378	52.0544
StDev	6.35534	10.7943	8.0508	13.3628	9.09414	10.6693
